# Supplementary material for: Analyses of the Dmrt family in a decapod crab, Eriocheir sinensis uncover new facets on the evolution of DM domain genes
Source: Front Physiol. 2023 May 26;14:1201846. doi: 10.3389/fphys.2023.1201846 (PMC10252143; doi:10.3389/fphys.2023.1201846)
Supplement: Supplementary file 1 [file DataSheet1.ZIP]

Archive with 5 entries (5 files):
- Amino acid sequences of the Dmrt family in Eriocheir sinesis.fasta
- Amino acid sequences used for phylogenetic reconstruction.fasta
- Nucleotide sequences of the Dmrt family in Eriocheir sinesis.fasta
- Nucleotide sequences used for selection analysis of Dsx.fasta
- Nucleotide sequences used for selection analysis of iDmrt1.fasta
