# Supplementary material for: Analyses of the Dmrt family in a decapod crab, Eriocheir sinensis uncover new facets on the evolution of DM domain genes
Source: Front Physiol. 2023 May 26;14:1201846. doi: 10.3389/fphys.2023.1201846 (PMC10252143; doi:10.3389/fphys.2023.1201846)
Supplement: Supplementary file 1 [file DataSheet1.ZIP › Amino acid sequences of the Dmrt family in Eriocheir sinesis.fasta]

>Es_Dsx1M1
MLSCLFVSLFSSPSLTSLVCLFSLFFVFLLFLLLLLHCVYPPFFLPAPLHSTPELIKSAMSTAPKKKRDFFNGSQGLDFRDFSSPRPQEAPEEPKVPFGALAVDGRHAGDLYLPAPPIGAGFPASPGFGHAPADYYAPCPDSHSPPGSFHRLGEPECSPPNPQGFHLQSRGLEFGDSDPLDEAPTPLLHGAGAERPLWPAPPMNVPPASSGDGDGDDGKKKGKKRKQRCRLCANHNRYVEIKGHKWYCPFKSPEHSCSKCEITRKRQFFMAEQQKLTREQQQQHHHLQGDELGGPVGAEGGRQAAVPPRYPAKPSDFPRMQELLEETNNILDPELFRQIDECVRPKVTHH

>Es_Dsx1M2/EsDsx1C
MPSAMSTAPKKKRDFFNGSQGLDFRDFSSPRPQEAPEEPKVPFGALAVDGRHAGDLYLPAPPIGAGFPASPGFGHAPADYYAPCPDSHSPPGSFHRLGEPECSPPNPQGFHLQSRGLEFGDSDPLDEAPTPLLHGAGAERPLWPAPPMNVPPASSGDGDGDDGKKKGKKRKQRCRLCANHNRYVEIKGHKWYCPFKSPEHSCSKCEITRKRQFFMAEQQKLTREQQQQHHHLQGDELGGPVGAEGGRQAAVPPRYPAKPSDFPRMQELLEETNNILDPELFRQIDECVRPKVTHH

>Es_Dsx2
MPSAMSTAPKKKRDFFNGSQGLDFRDFSSPRPQEAPEEPKVPFGALAVDGRHAGDLYLPAPPIGAGFPASPGFGHAPADYYAPCPDSHSPPGSFHRLGEPECSPPNPQGFHLQSRGLEFGDSDPLDEAPTPLLHGAGAERPLWPAPPMNVPPASSGDGDGDDGKKKGKKRKQRCRLCANHNRYVEVKGHKWYCPFKSPEHSCSKCEITRKRQFFMAKQQQLTREQQQQYHHLQGDELGRGEGAEGGRQAAVPPRYPPKQSEFPRMQELLEETNNILDPELFRKIDEHVRPKVTHH

>Es_iDMYS
MRRMSHPVRLLNPSSSSCSSSPSSSSPPLIMESVAGSGKSVDMGREVQYIQNSGVENNPEASKKVRRKPCCGFCRNHHRRVPVINHQCPHASCNCAFCELTRRRRKIMRHQQRWWRFKKNGGGFPEAEENISEGEEGQGNAEDPARRKMVCDKCRNHDKLVQKRGHKGSCPYEDCSCDLCTFTFKRQQLMKHQQRVRRYRQRHILV

>Es_iDMYM
MRRMSHPVRLLNPSSSSCSSSPSSSSPPLIMESVAGSGKSVDMGREVQYIQNSGVENNPEASKKVRRKPCCGFCRNHHRRVPVINHQCPHASCNCAFCELTRRRRKIMRHQQRWWRFKKNGGGFPEAEENISEGEEGQGNAEDPARRKMVCDKCRNHDKLVQKRGHKGSCPYEDCSCDLCTFTFKRQQLMKHQQRVRRSQVAAPVEPAEKTLSLPPTNADSPTSSDVQTLEELSPTGSPWRARHRIT

>Es_iDMYL
MRRMSHPVRLLNPSSSSCSSSPSSSSPPLIMESVAGSGKSVDMGREVQYIQNSGVENNPEASKKVRRKPCCGFCRNHHRRVPVINHQCPHASCNCAFCELTRRRRKIMRHQQRWWRFKKNGGGFPEAEENISEGEEGQGNAEDPARRKMVCDKCRNHDKLVQKRGHKGSCPYEDCSCDLCTFTFKRQQLMKHQQRVRRPQVAAPVEPAEKTLSLPPTNADSPTSSDVQTLEELSPTGSPWDKCDERKVDGKEGTKSPCPAYPASCHDAQPSEGWTNPMKECTKGNNPTWAPDDSSVSAIPQPPPPPPPPQGHLQEHHKTSPIYTKSDHILSSPPAAECTDSTRVSVRYDCYRPLPQVPTVPSVLTTLSKYGPDMSHPQYLPAGERLCGAGRCMVGANTYNPPQVPLRPQPIPAAHLSRPQMDLQFLGFPYPPASMFQSLPQPSALSMCDNFRLHHPTAALNESFHTARAASHHTEAGGVHTPYTAGLPYFTSALIHPSAKPSLSLMPGSRVLPEYGHPLPVFRQQHQSVHLGAFTRGSSSNVI

>Es_iDmrt1a
MRAMMEAELNGGSSSSGGEGERSKRRQHCTFCKNHGQRSRKTNHRCKFENCDCLLCKLTRLSRLIMRHQQREAGATGGPGVPSSTKQQKCDMCRNHGIIKEKRAHKNACPFQNCHCALCGLTRKRRDIMRLQQRVRRSQVTSKQRNEAYDYVKQTTEELAHLTKSLRDTSLPTTSTVTTKSTSPCAATPVLTAAQPPTTTAPPSSAISPASSLSPSPLYSLPPTSTTTSPSYMDVQPMESMDKSGYMSCMPRSIVVPEPRSWAPLDPFIHYDPDHTALEAGSFQPLGGAAWRSFKRERDEVTSSTPTLFGESNLFRNLDFMRNSSLLARDSCVRNMDLHTYDSVAAMDIGTYRDPTFQTPPPILSTTAPSKKTRFALTSEDLHMSYSRGYWGGSQLEAGYPLAPR

>Es_iDmrt1b
MTFRATRCEGRQGIITGFRLLLPASLVHSHAGQSPTSIYRRWQQFSDTAMKSPRCCTICKNHGQKASITSHVCPFTDCRCSLCQLTRLSRRVMCQQQRLWRHKKLDNKGSSTPEDAGDAAEYSPGGSQGEAGSDVKASRQKRAKRDVVCDKCRNHDQWRQKRGHKGQCPFEKCDCSYCAFTGRRQRLMKHQQRVRRAMMTPGQHDPSEVEQLSKEVIDLSLNPSTSKASTASDLSDQGNQSASNPHDPKEIAEPHRAPQAPADFPSRAHLLMTQEQEALHVRKEREMLPMKSLTLTSTNHRVLKPHPIGSSWFQHHALYPEWEHFLSNLPSFSTPSSSSSATLPFPYVPTQQGCRNSTTRFTLVPWPMVPSVPLAKHPHAHQTI

>Es_Dmrt11E
MDETRMSSEDQTQMTVFPRGASSPHHTKINFSAAAKKPATPSSRRLLRTPKCARCRNHGVVSCLKGHKKLCRWRDCRCANCLLVVERQRVMAAQVALRRQQASETKDQVVSTMSSSTPITTSPAASSSSSSSSSTSSSSTGGAKGQPEESPATKAARAKLKSAEALLAQKRLYQRHLRSLQQSAIARDLMTNLRQRLGRDWRVPPYLSERQRKRRAFADRNLESVMLQREALLAQATHLPAHIPPEWVGHVTLLPVHLQEALRLHPQPAQALLQLVVEACGGDQARALRYLASPPPAVLTHTPHDDASIGTQELPSRFLQLSLAQPSLPLPSSHSLFAASSSSAFRIVGRDEENNSPSPPATRPQPTESPLSSSPKKMSPLSSPDAIPSRPTNPLLLTQGLQSPTSPQHGYHPASPTFPPTHWGMPLNRHPSSPSPPTGDFRISSLASTPSGDRPNVHTTCPTPRKAVISFSVESIIGKQT

>Es_Dmrt93B
MNGVGAGGGLGYPTTEKGARKPKCARCRNHGMISWLKGHKRHCKFKDCTCARCNLIAERQRVMAAQTRILGTAGGGGPGAVPREPSEPSPGPARLPWFVAAWARSRPPASPSLLLPCPREVALKRQQAAEDAIAMTFRVAATGAACPFLPQGPIFGLPVTEPQVKESEDGPEEERSESEVSVASPAISPAMSPTSTSTTTPGPAPPEEDTSHTPRGHPPTRWSPTWSTWPPTADPLRPPPRPRGTRRSRPPHPSRRRGPRRWRPWG

>Es_Dmrt-like
MSGSNVDVPVGDALLMAQRQMLSSLPPALFLRASERYQRTPKCARCRNHGVVSALKGHKRYCRWRDCNCAKCTLIAERQRVMAAQVALRRQQAQEENEVRELSLLYRSPVTSGSSSSSSPATAAAPGGGGPTGVPPVTADPFSHDLLIPPHLALSISLQQQHHQQRPIYTSPSSSSSDQLSPGKPSTVLRSSPGGSVGRAPPHHRHACLLISHMSSHLHVCLSVSASVYAHRCRDT

>Es_Dsx-like
MDSERPLNLMTTSSTTDEGKREAMSPPLPYQGLPLHLQQQQQQAECSSRVPKCARCRNHKKHTPLRGHKRYCQFRKCQCSRCQLTVDRQRIMARQVALRRAQEQDEARRVLLQETLQMETSPALTSSDLDGYRSEGSVSPGSCPPAVSTTSTPPPPPLHFPPLLQPHHTRSEHPPHRPDLAPLAFTPSPHSKPSQAPPTPAIASLLRLSVSSFFC
