# Supplementary material for: Analyses of the Dmrt family in a decapod crab, Eriocheir sinensis uncover new facets on the evolution of DM domain genes
Source: Front Physiol. 2023 May 26;14:1201846. doi: 10.3389/fphys.2023.1201846 (PMC10252143; doi:10.3389/fphys.2023.1201846)
Supplement: Supplementary file 1 [file DataSheet1.ZIP › Amino acid sequences used for phylogenetic reconstruction.fasta]

>Dr_Dmrt1
RMPKCSRCRNHGFVSPLKGHKRFCNWRDCQCQKCRLIAERQRVMAAQVALRRQQ
>Xl_Dmrt1
RLPKCARCRNHGYASPLKGHKRYCMWRDCQCKKCSLIAERQRVMAAQVALRRQQ
>Bm_Dmrt1
RLPKCARCRNHGYASPLKGHKRFCMWRDCQCKKCNLIAERQRVMAAQVALRRQQ
>Mm_Dmrt1
RLPKCARCRNHGYASPLKGHKRFCMWRDCQCKKCSLIAERQRVMAAQVALRRQQ
>Hs_Dmrt1
RLPKCARCRNHGYASPLKGHKRFCMWRDCQCKKCNLIAERQRVMAAQVALRRQQ
>Dm_Dmrt11E
RTPKCARCRNHGVVSCLKGHKKLCRWKECQCTNCLLVVERQRVMAAQVALRRQQ
>Ek_Dmrt11E
RTPKCARCRNHGVVSCLKGHKRYCRWRDCQCANCLLVVERQRVMAAQVALRRQQ
>Md_Dmrt11E
RTPKCARCRNHGVISCVKGHKKLCRWRECTCQNCQLVVDRQRVMAAQVALRRQQ
>Bm_Dmrt11E
RTPKCARCRNHGVISCLKGHKRLCRWRDCRCPGCLLVLERQRVMAAQVALRRQQ
>Dm_Dmrt11E
RTPKCARCRNHGVISCVKGHKRLCRWRECCCPNCQLVVDRQRVMAAQVALRRQQ
>Td_Dmrt11E
RTPKCARCRNHGVISCLKGHKKLCRWRECQCPNCLLVVERQRVMAAQVALRRQQ
>Es_Dmrt11E
RTPKCARCRNHGVVSCLKGHKKLCRWRDCRCANCLLVVERQRVMAAQVALRRQQ
>Mr_Dmrt11E
RTPKCARCRNHGVVSCLKGHKKLCRWRDCRCANCLLVVERQRVMAAQVALRRQQ
>Sp_Dmrt11E 
RTPKCARCRNHGVVSCLKGHKKLCRWRDCRCANCLLVVERQRVMAAQVALRRQQ
>Sv_Dmrt11E
RTPKCARCRNHGVVSCLKGHKKLCRWRDCRCANCLLVVERQRVMAAQVALRRQQ
>Ha_Dmrt1-like
RVPKCARCRNHNKHTPLRGHKRYCPFKKCQCERCELTVQRQKIMAQQVALRRAQ
>Mn_Dsx
RVPKCARCRNHNLSSVLKGHKRYCPFARCQCHLCELTLQRQKIMAQQVALSRAH
>Pc_Dmrt1-like
RVPKCARCRNHNKHTPLRGHKRYCPFKECQCASCELTVQRQKIMAQQVALRRAQ
>Pt_Dmrt1-like
RVPKCARCRNHNRHTPLRGHKRYCPFRRCECPRCQLTVDRQKIMARQVALRRAQ
>Es_Dsx-like
RVPKCARCRNHKKHTPLRGHKRYCQFRKCQCSRCQLTVDRQRIMARQVALRRAQ
>Dm_Dmrt93B
RRPKCARCRNHGVISWLKGHKRHCRFKDCLCVKCNLIAERQRVMAAQVALKRQQ
>Bm_Dmrt93B
RVPKCARCRNHGLISSLRGHKKACAYRHCQCPKCGLIKERQRIMAAQVALKRQQ
>Dm_Dmrt93B
RVPKCARCRNHGIISELRGHKKLCTYKNCKCAKCVLIFERQRIMAAQVALKRQQ
>Tc_Dmrt93B
RVPKCARCRNHGMISTLRGHKKQCIYKNCSCAKCGLIKERQRIMAAQVALKRQQ
>Es_Dmrt93B
RKPKCARCRNHGMISWLKGHKRHCKFKDCTCARCNLIAERQRVMAAQVALKRQQ
>Ek_Dmrt93B
RKPKCARCRNHGMVSWLKGHKRHCRFRDCTCPKCNLIAERQRVMAAQVALKRQQ
>Gm_Dmr93B
RRPKCARCRNHGMLSWLKGHKRHCRFKDCTCPKCNLIAERQRVMAAQVALKRQQ
>Ha_Dmrt93B
RKPKCARCRNHGMVSWLKGHERSCRYKDCECPKCSLIAERQRVMAAQV
>Pc_Dmrt93B
RKPKCARCRNHGMVSWLKGHKRHCRFKDCTCAKCNLIAERQRVMAAQVALKRQQ
>Pt_Dmrt93B
RRPKCARCRNHGVISWLKGHKRHCRFRDCACAKCSLIAERQRIMAAQVALKRQQ
>Dm_Dmrt99B
RTPKCARCRNHGVVSALKGHKRYCRWRDCACAKCTLIAERQRVMAAQVALRRQQ
>Bm_Dmrt99B
RTPKCARCRNHGVVSALKGHKRYCRWRDCVCAKCTLIAERQRVMAAQVALRRQQ
>Dm_Dmrt99B
RTPKCARCRNHGVVSALKGHKRYCRWRDCVCAKCTLIAERQRVMAAQVALRRQQ
>Es_Dmrt-like
RTPKCARCRNHGVVSALKGHKRYCRWRDCNCAKCTLIAERQRVMAAQVALRRQQ
>Mr_Dmrt99B
RTPKCARCRNHGVVSALKGHKRYCRWRDCVCAKCTLIAERQRVMAAQVALRRQQ
>Ek_Dmrt99B
RTPKCARCRNHGVVSALKGHKRYCRWRDCVCAKCTLIAERQRVMAAQVALRRQQ
>Bk_Dmrt99B
RTPKCARCRNHGVVSTLKGHKRYCKWKDCNCAKCTLIAERQRVMAAQVALRRQQ
>Gm_Dmrt99B
RTPKCARCRNHGVVSALKGHKRYCRWRDCVCAKCTLIAERQRVMAAQVALRRQQ
>Pc_Dmrt99B
RTPKCARCRNHGVVSALKGHKRYCRWKDCVCAKCTLIAERQRVMAAQVALRRQQ
>Pt_Dmrt99B
RTPKCARCRNHGVVSALKGHKRYCRWRDCVCAKCTLIAERQRVMAAQVALRRQQ
>Dm_Dsx1
RHPTCALCKNHQTISTLKGHKRYCPWRQCMCELCYGTNKKRKINAEQVALRRAQ
>Dm_Dsx2
RNPTCALCKNHGINSPLKGHKRYCPFGRCSCDLCRVTRKKQKINASQVASRRAQ
>Dp_Dsx1
RHPTCALCKNHQTISTLKGHKRYCPWRQCMCELCYGTNKKRKINAEQVALRRAQ
>Dc_Dsx1
RHPTCALCKNHQTISTLKGHKRYCPWRQCMCELCYGTNKKRKINAEQVALRRAQ
>Dc_Dsx2
RNPTCALCKNHGINSPLKGHKRYCPFGRCSCDLCRVTRKKQKINASQVASRRAQ
>Dg_Dsx1
RHPTCALCKNHQTISTLKGHKRYCPWRQCMCELCYGTNKKRKINAEQVALRRAQ
>Dg_Dsx2
RNPTCALCKNHGINSPLKGHKRYCPFGRCSCDLCRVTRKKQKINASQVATRRAQ
>Dp_Dsx2
RNPTCALCKNHGINSPLKGHKRYCPFGRCSCDLCRVTRKKQKINASQVATRRAQ
>Mm_Dsx
RHPTCALCKNHQTISTLKGHKRYCPWRTCLCELCYSTNKKRKINAEQVALRRAQ
>Dt_Dsx
RHPTCALCKNHQTISTLKGHKRYCPWRQCMCELCYGTNKKRKINAEQVALRRAQ
>Nl_Dsx
TSPKCVRCRNHNEVSLLSGHKRFCRFRHCVCRNCQRTVKRQKKMAKQIAIRRRK
>Tc_Dsx
TPPNCARCRNHRLKIALKGHKRYCKYRTCKCEKCRLTTERQRVMAMQTALRRAQ
>Ag_Dsx
TPPNCARCRNHGLKIGLKGHKRYCKYRACQCEKCCLTAERQRVMALQTALRRAQ
>Ao_Dsx
TPPNCARCRNHGLKITLKGHKRYCKFRYCTCEKCRLTADRQHVMALQTALRRAQ
>Bm_Dsx
APPNCARCRNHRLKIELKGHKRYCKYQHCTCEKCRLTADRQRVMAKQTAIRRAQ
>Dm_Dsx
TPPNCARCRNHGLKITLKGHKRYCKFRYCTCEKCRLTADRQRVMALQTALRRAQ
>Es_Dsx1
RKQRCRLCANHNRYVEIKGHKWYCPFKSPEHSCSKCEITRKRQFFMAEQQKLTREQ
>Es_Dsx2
RKQRCRLCANHNRYVEVKGHKWYCPFKSPEHSCSKCEITRKRQFFMAKQQQLTREQ
>Pj_Dsx1
RQQRCRLCANHGIYVEVKGHKWYCPYRDQHNCEKCEITRKRQYYMAEQQKLTREQ
>Pj_Dsx2
RAQTCRLCANHGLVVEMKGHKLYCNYQKPHDCAKCEITLQRRYYTAAQQRITRTQ
>Pc_Dsx
RAPTCRLCANHGLVVEMKGHKLYCKYQKPHDCAKCEITLQRRYYTAAQ
>Sp_Dsx
RKQRCRLCANHGKYVEIKGHKWYCKYRNSQHNCSLCEITRKKQIFAAKHHQITRRQ
>Mr_Dsx2
STLRCRLCANHGVYVEVKGHKWYCPYREAHNCDKCEITRKRQYYMAEQQKLTREQ
>Mr_Dsx1
RVQTCRLCANHGLIVEKKGHKPFCKYQTPHDCRQCEITLRMRDASAAQQKMTRTQ
>Sv_Dsx
RKQRCRMCANHGVYVEVKGHKWVCPYRLKHNCEKCEITKKRQYYMAEQ
>Cq_Dsx
RKQRCRMCANHGIYVEVKGHKWYCPYRENHNCEKCEITRKRQYYMAEQQKLTREQ
>Pm_Dsx1
RAQTCRLCANHGLAVEMKGHKLYCKYQKPHDCAKCEITLQRRYYTAAQQRITRTQ
>Pm_Dsx2
RQQRCRLCANHGIYVEVKGHKWYCPYRDQHNCEKCEITRKRQYYMAEQQKLTREQ
>Fc_Dsx
RAQTCRLCANHGLVVEMKGHKLYCKYQKPHDCAKCEITLQRRYYTAAQQRITRTQ
>Pc_Dsx
RKQRCRMCANHGIYVEVKGHKWFCPYRENHNCEKCEITRKRQYYMAEQQKLTREQ
>Lv_Dsx1
RAQTCRLCANHGLVVEMKGHKLYCKYQKPHDCAKCEITLQRRYYTAAQQRITRTQ
>Lv_Dsx2
RQQRCRLCANHGIYVEVKGHKWYCPYRDQHNCEKCEITRKRQYYMAEQQKLTREQ
>Mn_Dsx1
RVQTCRLCANHGLIVEKKGHKPFCKYQTPHDCRQCEITLRMRDASAAQQKMTRTQ
>Mn_Dsx2
RHQRCRLCANHGVYVEVKGHKWYCPYRDAHNCDKCEITRKRQYYMAEQQKLTREQ
>So_Dsx
RKQRCRLCANHGKYVEIKGHKWYCKYRNSQHNCSLCEITRKKQIFAAKHHQITRRQ
>Pt_Dsx
RKQRCRLCSNHGKYKLIKGHKWYCEYRKPQHKCSLCEITRKKRLFLPKNEIRRKQ
>Aa_Dsx-like
NSMNRLCALCRNHGLKIPVKGHKRFCGYRLCLCKECCLVKERQRVVAMHLYFRRAQ
>Ch_Dsx-like
NSINRLCALCRNHGLKIPVKGHKRYCGYRLCLCKECCLVKERQRVVAMHLYFRRAQ
>Ei_Dsx-like
QGSNRLCAQCRNHGLRVPVRGHKRYCTFRLCSCRDCRLVRERQRVVALHLYVRRAQ
>Me_Dsx-like
NGMNRLCALCRNHGLKIPVKGHKRFCGYRLCLCKECCLVKERQRVVAMHLYFRRAQ
>Ps_Dsx-like
NNMNRLCALCRNHGLKMPVKGHKRFCGYRLCLCKECCLVKERQRVVAMHLYFRRAQ
>Tc_Dsx-like
NNLNRLCALCRNHGLKKPVKGHKRFCAYKLCVCRECCLVKERQRVVALHLYYRRAQ
>Tg_Dsx-like
KIPSRLCAQCRNHGLRVPVKGHKRFCAYKLCHCAECLLVKERQRVVALHLYIRRAQ
>Es_iDmrt1a
RRQHCTFCKNHGQRSRKTNHRCKFENCDCLLCKLTRLSRLIMRHQQREAGAT
>Es_iDmrt1b
SPRCCTICKNHGQKASITSHVCPFTDCRCSLCQLTRLSRRVMCQQQRLWRHK
>Es_iDMY
RKPCCGFCRNHHRRVPVINHQCPHASCNCAFCELTRRRRKIMRHQQRWWRFK
>Pt_iDmrt1
RQPCCGSCRNHNLEVPVINHQCQYAECTCVFCELTRRRRRIMRHQQRLWRFK
>So_iDmrt1
KQQKCDMCRNHGKITEKRAHKNACPFQNCRCALCDLTMKRRNIMRHQQRVRRSQ
>Sp_iDmrt1
KQQKCDMCRNHGKITEKRAHKNACPFQNCRCALCDLTMKRRNIMRHQQRVRRSQ
>Sv_iDmrt1
RRQHCTYCKNHGQHSRKTNHKCQYESCSCLLCQLTRLSRLIMRHQQRLWRHL
>Sv_iDMY
RQQHCTFCKNHGKNLRKSNHKCQHEECECLLCQLTRVSRLVMRHQQRLWRHL
