# Supplementary material for: Analyses of the Dmrt family in a decapod crab, Eriocheir sinensis uncover new facets on the evolution of DM domain genes
Source: Front Physiol. 2023 May 26;14:1201846. doi: 10.3389/fphys.2023.1201846 (PMC10252143; doi:10.3389/fphys.2023.1201846)
Supplement: Supplementary file 1 [file DataSheet1.ZIP › Nucleotide sequences of the Dmrt family in Eriocheir sinesis.fasta]

>Es_Dsx1M1
ATGTTATCCTGTCTGTTCGTGTCTTTATTTTCCTCTCCTTCTCTCACTTCTCTCGTCTGTCTGTTTTCTCTCTTCTTCGTCTTCCTTCTCTTCCTCCTCCTCCTCCTCCACTGCGTCTACCCCCCATTCTTCCTGCCGGCGCCTCTTCACTCCACACCTGAGTTAATTAAGTCCGCTATGAGCACGGCGCCCAAGAAGAAGCGGGACTTCTTCAACGGGTCTCAGGGGCTGGACTTCCGGGACTTCAGCAGCCCCAGGCCCCAGGAGGCGCCGGAGGAGCCGAAGGTCCCCTTTGGCGCTCTGGCCGTGGACGGAAGGCACGCGGGGGACCTCTACCTTCCCGCCCCCCCCATCGGGGCGGGCTTCCCCGCGTCGCCTGGGTTCGGGCACGCTCCGGCGGACTACTATGCCCCATGTCCCGACAGTCATAGCCCCCCCGGCAGCTTCCACCGGCTGGGGGAGCCGGAGTGCTCTCCGCCCAACCCGCAAGGCTTCCACCTCCAGAGTCGGGGCCTCGAATTTGGGGACTCCGACCCTCTCGATGAGGCCCCAACCCCCTTACTTCACGGCGCAGGGGCCGAGCGCCCCCTGTGGCCTGCCCCCCCCATGAACGTCCCTCCTGCCAGCAGCGGTGACGGCGACGGCGACGACGGGAAGAAGAAGGGGAAGAAGAGGAAGCAGAGGTGCCGCCTGTGTGCCAACCACAACCGCTACGTGGAGATAAAGGGCCACAAGTGGTACTGTCCCTTCAAGAGCCCCGAGCACTCGTGCAGCAAGTGTGAGATCACCCGCAAGCGGCAGTTCTTCATGGCGGAGCAGCAGAAGCTGACGCGGGAGCAGCAGCAGCAGCACCACCACCTGCAGGGCGACGAGCTGGGGGGTCCGGTGGGGGCGGAGGGGGGCAGGCAGGCTGCTGTGCCCCCCAGGTACCCCGCCAAGCCCAGCGACTTCCCCCGCATGCAGGAGCTGCTGGAGGAGACGAACAATATCCTGGACCCGGAGCTCTTCCGCCAGATCGACGAGTGCGTGCGGCCCAAGGTCACCCACCACTGA

>Es_Dsx1M2/ EsDsx1C
ATGCCTTCCGCTATGAGCACGGCGCCCAAGAAGAAGCGGGACTTCTTCAACGGGTCTCAGGGGCTGGACTTCCGGGACTTCAGCAGCCCCAGGCCCCAGGAGGCGCCGGAGGAGCCGAAGGTCCCCTTTGGCGCTCTGGCCGTGGACGGAAGGCACGCGGGGGACCTCTACCTTCCCGCCCCCCCCATCGGGGCGGGCTTCCCCGCGTCGCCTGGGTTCGGGCACGCTCCGGCGGACTACTATGCCCCATGTCCCGACAGTCATAGCCCCCCCGGCAGCTTCCACCGGCTGGGGGAGCCGGAGTGCTCTCCGCCCAACCCGCAAGGCTTCCACCTCCAGAGTCGGGGCCTCGAATTTGGGGACTCCGACCCTCTCGATGAGGCCCCAACCCCCTTACTTCACGGCGCAGGGGCCGAGCGCCCCCTGTGGCCTGCCCCCCCCATGAACGTCCCTCCTGCCAGCAGCGGTGACGGCGACGGCGACGACGGGAAGAAGAAGGGGAAGAAGAGGAAGCAGAGGTGCCGCCTGTGTGCCAACCACAACCGCTACGTGGAGATAAAGGGCCACAAGTGGTACTGTCCCTTCAAGAGCCCCGAGCACTCGTGCAGCAAGTGTGAGATCACCCGCAAGCGGCAGTTCTTCATGGCGGAGCAGCAGAAGCTGACGCGGGAGCAGCAGCAGCAGCACCACCACCTGCAGGGCGACGAGCTGGGGGGTCCGGTGGGGGCGGAGGGGGGCAGGCAGGCTGCTGTGCCCCCCAGGTACCCCGCCAAGCCCAGCGACTTCCCCCGCATGCAGGAGCTGCTGGAGGAGACGAACAATATCCTGGACCCGGAGCTCTTCCGCCAGATCGACGAGTGCGTGCGGCCCAAGGTCACCCACCACTGA

>Es_Dsx2
ATGCCTTCCGCTATGAGCACGGCGCCCAAGAAGAAGCGGGACTTCTTCAACGGGTCTCAGGGGCTGGACTTCCGGGACTTCAGCAGCCCCAGGCCCCAGGAGGCGCCGGAGGAGCCGAAGGTCCCCTTTGGCGCTCTGGCCGTGGACGGAAGGCACGCGGGGGACCTCTACCTTCCCGCCCCCCCCATCGGGGCGGGCTTCCCCGCGTCGCCTGGGTTCGGGCACGCTCCGGCGGACTACTATGCCCCATGTCCCGACAGTCATAGCCCCCCCGGCAGCTTCCACCGGCTGGGGGAGCCGGAGTGCTCTCCGCCCAACCCGCAAGGCTTCCACCTCCAGAGTCGGGGCCTCGAATTTGGGGACTCCGACCCTCTCGATGAGGCCCCAACCCCCTTACTTCACGGCGCAGGGGCCGAGCGCCCCCTGTGGCCTGCCCCCCCCATGAACGTCCCTCCTGCCAGCAGCGGTGACGGCGACGGCGACGACGGGAAGAAGAAGGGGAAGAAGAGGAAGCAGAGGTGCCGCCTGTGTGCCAACCACAACCGCTACGTAGAGGTAAAGGGCCACAAGTGGTACTGTCCTTTCAAGAGCCCCGAGCACTCGTGCAGCAAGTGTGAGATCACCGCAAGCGGCAGTTCTTCATGGCGAAGCAGCAACAGCTGA

>Es_iDMYS
ATGAGGCGAATGTCGCATCCCGTGAGACTGCTGAACCCCTCCTCCTCCTCCTGCTCCTCCTCTCCCTCCTCCTCCTCCCCGCCCCTGATCATGGAGTCTGTGGCTGGGTCTGGCAAGTCCGTGGATATGGGGAGGGAAGTTCAGTATATTCAAAATTCTGGGGTCGAGAACAACCCGGAGGCCTCCAAGAAGGTCCGAAGGAAACCATGTTGTGGCTTCTGCAGGAACCACCATCGAAGGGTTCCAGTCATCAACCATCAGTGTCCCCACGCCTCCTGCAACTGTGCCTTCTGTGAGCTTACCAGGCGGCGGAGAAAAATTATGCGGCATCAACAGCGATGGTGGAGGTTTAAGAAGAATGGTGGAGGGTTTCCGGAAGCCGAGGAGAATATCAGCGAAGGCGAGGAGGGGCAGGGGAACGCAGAGGATCCCGCCAGAAGAAAAATGGTGTGTGACAAGTGCCGCAACCACGACAAGCTGGTCCAGAAGCGAGGCCACAAGGGCAGCTGTCCCTACGAGGATTGCTCTTGTGACCTCTGCACCTTCACCTTCAAGCGACAACAACTCATGAAGCACCAGCAGCGCGTCAGAAGGTATCGACAACGCCATATACTCGTGTAG

>Es_iDMYM
ATGAGGCGAATGTCGCATCCCGTGAGACTGCTGAACCCCTCCTCCTCCTCCTGCTCCTCCTCTCCCTCCTCCTCCTCCCCGCCCCTGATCATGGAGTCTGTGGCTGGGTCTGGCAAGTCCGTGGATATGGGGAGGGAAGTTCAGTATATTCAAAATTCTGGGGTCGAGAACAACCCGGAGGCCTCCAAGAAGGTCCGAAGGAAACCATGTTGTGGCTTCTGCAGGAACCACCATCGAAGGGTTCCAGTCATCAACCATCAGTGTCCCCACGCCTCCTGCAACTGTGCCTTCTGTGAGCTTACCAGGCGGCGGAGAAAAATTATGCGGCATCAACAGCGATGGTGGAGGTTTAAGAAAAATGGTGGAGGGTTTCCGGAAGCCGAGGAGAATATCAGCGAAGGCGAGGAAGGGCAGGGGAACGCAGAGGATCCCGCCAGAAGAAAAATGGTGTGTGACAAGTGCCGCAACCACGACAAGCTGGTCCAGAAGCGAGGCCACAAGGGCAGCTGTCCCTACGAGGATTGCTCTTGTGATCTCTGCACCTTCACCTTCAAGCGACAACAACTCATGAAGCACCAGCAGCGCGTCAGAAGGTCTCAAGTGGCAGCACCGGTAGAGCCGGCGGAAAAGACACTCTCACTGCCGCCGACAAATGCAGACAGTCCGACGAGCAGCGACGTGCAGACGCTAGAGGAATTGTCACCTACAGGATCGCCGTGGCGTGCGCGACACCGAATTACTTGA

>Es_iDMYL
ATGAGGCGAATGTCGCATCCCGTGAGACTGCTGAACCCCTCCTCCTCCTCCTGCTCCTCCTCTCCCTCCTCCTCCTCCCCGCCCCTGATCATGGAGTCTGTGGCTGGGTCTGGCAAGTCCGTGGATATGGGGAGGGAAGTTCAGTATATTCAAAATTCTGGGGTCGAGAACAACCCGGAGGCCTCCAAGAAGGTCCGAAGGAAACCATGTTGTGGCTTCTGCAGGAACCACCATCGAAGGGTTCCAGTCATCAACCATCAGTGTCCCCACGCCTCCTGCAACTGTGCCTTCTGTGAGCTTACCAGGCGGCGGAGAAAAATTATGCGGCATCAACAGCGATGGTGGAGGTTTAAGAAAAATGGTGGAGGGTTTCCGGAAGCCGAGGAGAATATCAGCGAAGGCGAGGAGGGGCAGGGGAACGCAGAGGATCCCGCCAGAAGAAAAATGGTGTGTGACAAGTGCCGCAACCACGACAAGCTGGTCCAGAAGCGAGGCCACAAGGGCAGCTGTCCCTACGAGGATTGCTCTTGTGACCTCTGCACCTTCACCTTCAAGCGACAACAACTCATGAAGCACCAGCAGCGCGTCAGAAGGCCTCAAGTGGCAGCACCGGTAGAGCCGGCGGAAAAGACACTCTCACTGCCGCCGACAAATGCAGACAGTCCGACGAGCAGCGACGTGCAGACGCTAGAGGAATTGTCACCTACAGGATCGCCGTGGGACAAGTGTGACGAGAGGAAGGTGGACGGAAAAGAAGGAACGAAAAGCCCGTGCCCTGCCTACCCCGCGTCCTGCCACGATGCACAGCCCTCGGAAGGGTGGACGAACCCAATGAAAGAGTGTACTAAGGGTAACAACCCCACGTGGGCACCAGACGACTCCAGTGTCTCCGCCATCCCCCAGCCACCACCGCCGCCGCCGCCGCCCCAGGGTCACCTGCAGGAGCACCACAAGACGTCACCCATCTACACCAAAAGCGATCACATTCTCAGTTCACCGCCGGCTGCCGAGTGCACAGATAGCACGAGAGTGTCAGTGAGGTACGACTGCTATAGGCCCCTCCCACAGGTGCCGACCGTCCCCAGCGTCCTCACCACACTGTCCAAGTACGGGCCTGATATGAGTCACCCGCAATACCTACCGGCAGGAGAGAGGTTGTGTGGGGCAGGGCGGTGCATGGTGGGTGCCAACACTTACAACCCTCCCCAGGTCCCGCTCAGACCACAGCCCATCCCCGCCGCTCACCTGTCTCGCCCTCAAATGGACTTGCAATTCTTAGGCTTCCCGTACCCGCCCGCATCCATGTTTCAGTCCCTCCCCCAACCCAGTGCGCTGTCCATGTGTGACAACTTCAGGCTGCACCACCCGACGGCGGCCCTCAACGAGTCCTTTCACACGGCAAGGGCGGCCTCCCATCACACAGAAGCAGGCGGGGTCCACACTCCTTACACCGCTGGTCTCCCTTACTTCACTTCGGCCCTCATACACCCCAGTGCCAAACCTTCCCTATCACTTATGCCGGGCTCCAGAGTGCTGCCCGAGTACGGCCACCCGCTGCCAGTGTTCAGACAGCAGCACCAGAGCGTGCATCTCGGAGCCTTCACCAGGGGCAGCTCCAGCAACGTGATCTAG

>Es_iDmrt1a
ATGCGCGCTATGATGGAAGCAGAACTGAACGGAGGAAGCAGCAGCAGTGGAGGTGAAGGGGAGAGGAGCAAGCGGCGCCAGCACTGCACGTTCTGCAAGAACCATGGCCAGCGCTCCAGGAAGACCAACCACAGGTGTAAATTTGAAAACTGTGACTGTTTACTATGCAAACTGACCCGCCTGAGCCGCCTCATCATGCGTCACCAGCAGCGCGAGGCAGGTGCTACTGGAGGCCCCGGCGTGCCCTCCAGCACAAAGCAGCAGAAGTGTGACATGTGTCGCAACCACGGCATCATCAAGGAGAAACGCGCCCACAAGAACGCCTGTCCCTTCCAGAACTGCCACTGTGCCCTCTGCGGCCTCACAAGGAAACGGCGGGACATTATGCGTCTCCAGCAGCGGGTCCGGAGATCGCAGGTGACCAGCAAGCAGCGCAACGAAGCATATGATTACGTGAAGCAGACCACTGAGGAGCTGGCCCACCTGACCAAATCTCTTCGCGACACCTCGCTTCCCACCACCTCCACCGTCACCACCAAGTCCACCTCTCCCTGCGCCGCCACACCAGTCCTCACCGCGGCTCAGCCACCGACCACAACAGCACCGCCTTCTTCTGCCATCTCCCCGGCCTCGTCCCTCTCGCCTTCACCTCTCTACTCCCTCCCTCCGACCTCAACAACCACCAGCCCGTCCTATATGGATGTCCAGCCAATGGAATCCATGGACAAAAGTGGATACATGTCCTGCATGCCACGCTCCATAGTGGTGCCTGAGCCAAGGAGTTGGGCTCCTCTGGACCCGTTCATCCACTATGACCCTGACCATACAGCTCTGGAAGCAGGAAGCTTCCAGCCCCTTGGTGGTGCTGCGTGGAGGAGTTTCAAGAGAGAGCGAGATGAGGTGACGAGTAGCACTCCAACACTTTTTGGAGAGAGTAACCTTTTCAGAAACCTTGACTTTATGAGAAACAGCAGCCTCTTGGCTCGAGACAGCTGCGTGCGGAACATGGACCTCCACACCTATGACAGTGTGGCGGCAATGGACATAGGAACATACAGGGACCCTACATTCCAAACACCCCCTCCCATCCTGTCCACTACGGCTCCGTCCAAAAAAACCCGCTTTGCTCTGACCTCTGAAGACCTTCACATGAGCTACAGCCGTGGATATTGGGGAGGCTCTCAGCTAGAAGCAGGCTACCCTCTCGCCCCGAGATGA

>Es_iDmrt1b
ATGACCTTCAGGGCCACGCGTTGCGAGGGTCGGCAAGGCATTATAACAGGCTTCAGGCTGTTGCTCCCGGCAAGCCTCGTGCACTCTCACGCCGGCCAGTCACCCACCAGTATTTACAGACGGTGGCAGCAGTTTAGCGATACGGCCATGAAGTCTCCGCGCTGCTGCACCATCTGCAAGAACCACGGCCAGAAGGCCTCCATTACCAGCCACGTGTGCCCCTTCACCGACTGCAGATGCTCTCTGTGTCAGCTGACCCGCCTGTCCCGGAGGGTCATGTGCCAACAGCAGCGCCTCTGGAGACACAAGAAGCTCGACAACAAAGGTTCCTCCACGCCCGAGGACGCCGGGGACGCGGCGGAATACTCGCCAGGCGGGAGCCAGGGCGAGGCAGGCTCCGATGTTAAGGCGTCGAGGCAAAAACGAGCCAAGCGGGACGTGGTTTGTGACAAATGCCGGAACCATGACCAGTGGAGGCAGAAGCGAGGCCACAAAGGACAATGCCCCTTCGAAAAATGTGACTGTTCTTACTGCGCCTTCACCGGCCGGCGGCAGCGACTCATGAAGCACCAGCAGCGTGTCCGAAGGGCCATGATGACCCCAGGACAACATGACCCTTCGGAGGTGGAGCAGCTATCCAAGGAAGTGATTGACCTTTCTCTCAACCCTTCCACAAGCAAAGCATCAACTGCCTCTGATCTCTCTGATCAGGGTAACCAAAGTGCCTCAAATCCCCATGACCCAAAGGAAATAGCTGAGCCACATAGGGCGCCCCAAGCCCCTGCTGATTTTCCCTCGAGAGCGCATCTTCTGATGACACAGGAGCAGGAGGCACTGCATGTGCGGAAGGAGAGAGAAATGTTGCCGATGAAGAGTCTAACACTCACATCTACCAACCACAGAGTCCTGAAACCACACCCTATTGGTAGCTCCTGGTTCCAACATCATGCTCTCTACCCTGAATGGGAGCACTTTCTATCAAACTTGCCATCCTTCTCCACCCCCTCCTCCTCCTCCTCCGCTACCTTACCCTTTCCATACGTTCCCACCCAACAGGGATGCAGGAACTCAACCACACGTTTCACCTTGGTACCCTGGCCCATGGTGCCTTCAGTGCCACTTGCAAAACACCCACATGCACACCAGACCATATAG

>Es_Dmrt11E
ATGGACGAGACAAGGATGAGCAGCGAAGACCAGACGCAGATGACGGTCTTTCCTCGCGGAGCCTCGTCCCCGCATCACACCAAGATCAACTTTTCTGCCGCCGCCAAGAAGCCAGCGACACCCTCCTCTCGCCGACTCCTCCGGACCCCTAAGTGTGCCCGCTGCCGCAACCACGGGGTCGTCTCATGTCTGAAGGGCCACAAGAAGCTGTGTCGATGGCGGGACTGTCGCTGCGCCAACTGCCTGCTGGTGGTGGAACGGCAGCGGGTCATGGCGGCGCAGGTGGCACTAAGGAGACAACAAGCTTCGGAGACTAAGGACCAAGTGGTGTCAACGATGTCCTCCTCAACCCCCATCACCACCTCGCCGGCCGCCTCCTCCTCCTCCTCCTCCTCTTCTTCCACCTCTTCCTCTTCGACGGGCGGGGCCAAGGGTCAGCCGGAGGAGTCACCTGCTACCAAGGCTGCCCGTGCCAAGCTGAAGTCCGCCGAGGCACTGCTGGCACAGAAGAGGCTCTACCAGCGGCACCTCAGGTCACTGCAGCAGTCAGCCATCGCCCGGGACCTCATGACCAACCTGCGGCAGCGACTGGGTCGGGACTGGCGGGTGCCGCCCTACCTCAGCGAGCGGCAGCGGAAGCGACGCGCCTTTGCCGATCGTAACCTGGAGTCGGTGATGCTGCAACGTGAGGCTCTGTTGGCCCAGGCCACTCACCTCCCCGCCCACATCCCGCCTGAGTGGGTGGGACACGTCACGCTACTGCCAGTCCATCTGCAGGAGGCGCTGAGGCTCCACCCGCAGCCCGCCCAGGCCCTGCTGCAGCTGGTCGTGGAGGCGTGTGGCGGGGACCAGGCAAGGGCCCTCAGATACCTGGCCTCGCCACCCCCAGCCGTCCTCACTCACACCCCTCACGACGACGCTTCCATAGGCACCCAAGAGCTTCCCTCACGCTTCCTGCAGCTGTCCCTCGCCCAACCCTCCCTCCCACTCCCCTCCTCCCACTCCCTCTTCGCCGCCTCCTCTAGCTCCGCCTTCAGGATTGTTGGCAGGGATGAGGAGAATAATTCGCCTTCGCCTCCAGCCACCCGCCCACAGCCCACCGAAAGCCCGCTGTCTAGCAGCCCGAAGAAAATGAGTCCCTTGAGCTCCCCCGACGCCATCCCTTCACGGCCCACCAACCCTTTGCTGCTGACGCAAGGCTTGCAGTCACCCACCTCACCCCAGCATGGCTACCATCCCGCCTCGCCGACCTTCCCGCCCACACACTGGGGGATGCCTCTCAACCGTCACCCATCCTCACCCTCCCCGCCCACAGGTGACTTCCGCATCTCATCCTTGGCCTCGACCCCGTCCGGTGACCGCCCGAACGTCCACACCACCTGCCCCACCCCAAGGAAAGCCGTCATATCCTTCTCGGTGGAGTCTATCATTGGGAAGCAGACATGA

>Es_Dmrt93B
ATGAATGGCGTGGGCGCGGGTGGGGGCCTGGGCTACCCTACCACGGAGAAGGGCGCCCGCAAGCCTAAGTGTGCCCGATGCAGGAACCACGGCATGATCAGCTGGCTCAAGGGACACAAGCGGCACTGTAAATTCAAGGACTGCACCTGCGCCCGCTGCAACCTGATCGCCGAGCGGCAGCGGGTCATGGCGGCTCAGACGCGGATTCTGGGCACGGCTGGCGGAGGTGGGCCCGGCGCCGTCCCCCGTGAGCCAAGTGAACCAAGCCCCGGCCCAGCGCGGCTCCCTTGGTTCGTGGCAGCTTGGGCGAGGTCCAGGCCCCCGGCGTCTCCCTCCCTCCTCCTGCCGTGCCCCCGCGAAGTGGCGCTGAAGAGGCAGCAGGCAGCGGAGGACGCCATCGCCATGACCTTTCGGGTGGCGGCCACGGGCGCGGCCTGCCCCTTCCTGCCGCAGGGACCCATCTTCGGCCTGCCAGTCACCGAGCCGCAGGTCAAAGAAAGTGAAGACGGGCCCGAGGAGGAGAGGTCCGAGAGTGAGGTGAGTGTGGCCTCCCCCGCCATCTCCCCGGCGATGTCGCCCACCTCCACCTCCACCACCACCCCCGGGCCGGCGCCCCCTGAGGAGGACACAAGCCACACCCCCCGCGGCCATCCCCCCACCCGATGGTCACCCACATGGAGCACGTGGCCGCCCACAGCGGACCCTCTCAGGCCCCCGCCGAGGCCCCGCGGGACTCGTCGCTCACGCCCGCCACATCCCAGCCGGAGACGCGGCCCCCGGCGGTGGAGGCCCTGGGGGTGA

>Es_Dmrt-like
ATGAGCGGGTCGAACGTGGACGTTCCTGTGGGCGATGCCCTTTTAATGGCACAGCGCCAAATGCTGTCGTCCCTGCCGCCCGCGCTCTTCCTGCGGGCGTCGGAACGGTATCAGCGCACGCCAAAATGCGCCCGCTGCCGTAACCATGGCGTTGTGTCTGCTCTCAAGGGCCACAAGCGTTACTGCAGGTGGCGTGACTGTAATTGTGCTAAGTGCACCCTCATCGCCGAGCGGCAGCGGGTGATGGCAGCGCAGGTGGCGCTCCGGCGGCAACAGGCGCAGGAGGAGAACGAGGTGCGTGAACTTTCTTTGCTTTACCGCTCTCCCGTCACCTCCGGCAGCAGCAGCAGCAGCAGCCCAGCCACAGCCGCCGCTCCCGGAGGTGGCGGGCCCACAGGAGTTCCACCCGTCACCGCCGACCCCTTTTCGCACGACCTGCTCATCCCTCCCCATCTCGCTCTCTCAATATCCCTGCAGCAACAGCATCACCAACAGAGGCCTATATATACCTCTCCGTCGTCCTCGTCTTCAGATCAACTGTCCCCAGGTAAGCCATCAACAGTTCTTCGAAGTAGCCCCGGCGGGAGTGTCGGGAGGGCGCCGCCACATCACCGTCATGCATGTCTACTTATCTCTCATATGTCATCACATCTCCATGTCTGTCTATCTGTCTCTGCATCTGTGTATGCGCATAGATGCAGAGATACATAG

>Es_Dsx-like
ATGGACTCCGAACGACCCCTGAACCTCATGACGACCTCCTCCACGACCGACGAAGGCAAGAGAGAGGCCATGTCCCCGCCCTTGCCATACCAAGGACTGCCCCTTCATCTCCAGCAGCAGCAGCAACAGGCGGAGTGCAGCAGCCGAGTTCCCAAATGCGCCCGCTGTAGGAACCATAAAAAACACACGCCATTAAGAGGCCACAAACGCTACTGCCAGTTCAGGAAGTGCCAATGTTCGCGATGCCAGCTCACCGTGGACAGGCAGCGCATCATGGCCCGTCAGGTGGCTCTCCGTCGGGCGCAGGAACAGGACGAGGCACGCAGAGTTCTCCTTCAGGAAACGCTGCAAATGGAGACTTCGCCGGCGCTTACATCCTCAGACTTGGACGGGTATCGAAGTGAGGGATCGGTGTCGCCTGGAAGCTGCCCACCTGCCGTCTCCACCACCAGCACGCCACCGCCTCCGCCGCTGCACTTCCCGCCCCTCCTGCAGCCTCATCACACCCGCTCAGAGCACCCTCCACACCGCCCCGACCTCGCCCCCCTCGCCTTCACGCCCTCGCCACACAGTAAGCCCAGTCAAGCCCCGCCAACACCCGCCATTGCATCCCTTCTGCGCCTTTCTGTGTCTTCGTTTTTCTGTTAG
