# Supplementary material for: Analyses of the Dmrt family in a decapod crab, Eriocheir sinensis uncover new facets on the evolution of DM domain genes
Source: Front Physiol. 2023 May 26;14:1201846. doi: 10.3389/fphys.2023.1201846 (PMC10252143; doi:10.3389/fphys.2023.1201846)
Supplement: Supplementary file 1 [file DataSheet1.ZIP › Nucleotide sequences used for selection analysis of Dsx.fasta]

>Dm_Dsx1
ATGTCAGATAGCGACGCTGAAGAATTGTCCGTGGGGGCACCGTCGCCGATTTCAGCTAAAGAGCGCCATCACCACGGTTCTAATATGATTATCATGGATGGCGATGAAGAAGGGTCCAGCAGCGTTTCAAGTTTTCGAATCCGTAACGAAGGAGTGGACGCGATTAATGACAGCAACGGCGCCTCGCAGCGCCACCCGACTTGTGCGCTGTGCAAAAATCACCAAACGATAAGCACGCTCAAAGGGCACAAAAGATACTGTCCATGGCGACAATGTATGTGCGAGTTGTGCTACGGCACCAATAAAAAGAGAAAGATCAATGCGGAGCAAGTGGCGCTGAGACGAGCTCAA
>Dm_Dsx2
ATGCCCTTCAGCGATGAAGAATCCTCTGAAATGCCATCTCCGTCCTCCCAAACTCAGTTTGATCAAGAGACGATCGATGTAGAGCACATGGATGATGATGACGAGTTAAAAAGTAGTCCAACTTCATTCGGCACAGGAAAAGGAGCATCCTGTCGCAATCCAACTTGCGCCCTGTGCAAGAATCATGGCATCAATAGTCCTTTAAAAGGTCATAAGCGTTACTGTCCATTTGGACGTTGCAGTTGCGACCTGTGTCGAGTCACTCGCAAGAAACAGAAAATCAACGCATCTCAGGTAGCCAGTAGACGGGCCCAG
>Dp_Dsx1
ATGTCAGACAGCGACGCAGAAGAGTTGTCCGTGGGGGCACCCTCGCCCATTTCGGCTAAAGAGCATCACCACCACCACCACCATCACGGTTCTAATATGATTATCATGGACGGTGATGAAGAAGGATCGAGCAGCGTTTCGACTTCGAGTTTCAGGATCCGTAATGAAGGAGTCGACACGATAACCGACAGCAACGGCGCCACCCAGCGCCACCCGACATGTGCCCTCTGCAAAAATCATCAAACGATAAGCACGCTCAAAGGGCACAAAAGATACTGTCCATGGCGACAATGTATGTGTGAATTGTGCTATGGCACGAATAAAAAGCGAAAGATAAATGCGGAGCAAGTGGCCCTGAGACGGGCTCAA
>Dc_Dsx1
ATGTCAGATAGCGACGCTGAGGAATTGTCCGTGGGGGCACCGTCGCCGATTTCAGCTAAAGAGCGCCATCATCACGGTTCCAACATGATTATCATGGATGGGGACGAAGAAGGGTCCAGCAGCGTTTCAAGTTTTCGAATCCGTAACGAAGGAGTGGACACGATTAACGACAGCAACGGCGCCTCGCAGCGCCACCCGACATGTGCGCTGTGCAAAAATCACCAAACGATAAGCACGCTCAAAGGGCACAAGAGATACTGTCCATGGCGACAATGTATGTGCGAGTTATGCTACGGCACCAATAAAAAGAGGAAGATCAATGCGGAGCAAGTGGCGTTGAGACGAGCTCAA
>Dc_Dsx2
ATGGGGGAGTTAAAAAGTAGTCCAACTTCGTTCAGCACAGGAAAAGGAGCATCCTGTCGCAATCCAACTTGTGCCCTGTGCAAGAATCACGGCATCAATAGTCCTTTAAAAGGTCATAAGCGTTACTGTCCATTTGGACGTTGCAGTTGCGACCTGTGTCGAGTCACTCGCAAGAAACAGAAAATCAACGCATCTCAGGTAGCCAGTAGACGGGCCCAG
>Dg_Dsx1
ATGTCAGACAGCGACGCAGAAGAGTTGTCCGTGGGGGCACCCTCACCCATTTCAGCCAAAGAGCACCACCACCATCACCACAGTTCTAATATGATTATTATGGACGGTGATGAAGAAGGATCGAGCAGCGTTTCGACTTCAAGTTTTAGGATTCGTAATGAAGGAGTCGACACGATAAACGACAGCAACGGTGCAACACAGCGCCACCCGACATGTGCCCTTTGCAAAAATCATCAAACGATAAGCACGCTCAAAGGGCACAAAAGATACTGTCCATGGCGACAATGTATGTGTGAATTGTGCTATGGCACGAATAAAAAACGAAAGATAAATGCGGAGCAAGTGGCCCTGAGACGGGCTCAA
>Dg_Dsx2
ATGCCCTTCAACGATGAAGAATCCTCTGAAATGCTATCTCCGTCTTCACAACCCCAGTTTGAACACTCTGAGACAATTGATGTAGAGCATATGGACGAAGAGGAGTTGAAAAGTAGTCGACACAGTAGTTCATTCAGTACAGGAAAAGGAGCATCCTGTCGCAATCCAACTTGTGCCCTGTGCAAGAATCACGGCATCAATAGCCCTTTGAAAGGCCATAAGCGTTACTGTCCATTTGGGCGGTGCAGTTGTGACTTGTGTCGAGTCACACGCAAGAAACAGAAAATCAACGCATCTCAGGTAGCTACTAGACGGGCCCAG
>Dp_Dsx2
ATGCTATCTCCGTCCTCGCAAACCCAGTTTGATCACTCAGAGACGATTGATGTAGAGCATATGGATGAGGACGAGTTGAAAAGTAGTCCAAATTCATTCGGATGCGCAGGAAAAGGAGCATCCTGTCGCAATCCAACTTGTGCCCTGTGCAAGAACCACGGCATCAATAGCCCGCTGAAAGGGCACAAGCGTTACTGTCCGTTTGGACGTTGCAGCTGCGACTTGTGTAGGGTGACACGCAAGAAACAGAAAATTAACGCATCTCAGGTAGCCACCAGACGGGCCCAG
>Mm_Dsx
ATGTCTGATAGCGACGCAGAAGAGCTGTCCGTCGGGGCGCCGTCTCCCATCCGGGCCGTTCACGACAGTTACCTATCGCACATGGACGGCGAGGACGAGGGCTCGAGCAACATTTCCGCGGCCAGTTTTCGCACTCGGAGCGAGCAAAACGAATCGGCCAACAACGACAACGGCTCGTCGGCCGGCGCCAACCAGCGGCACCCGACGTGCGCGCTGTGCAAGAACCACCAGACCATCAGCACGCTCAAAGGCCACAAGCGGTACTGCCCGTGGCGCACTTGCCTCTGCGAGCTCTGCTACAGCACCAACAAGAAGCGCAAGATCAATGCCGAGCAGGTCGCTTTGAGACGAGCCCAG
>Dt_Dsx
ATGTCAGATAGCGACGCTGAAGAATTGTCCGTTGGGGCACCCTCGCCGATTTCAGCTAAAGAGCACCACCATCACCACGGTTCTAACATGATAATCATGGATGGAGATGAGGAAGGATCCAGCAGCGTTTCGAGTTTTCGCATTCGTAATGAAGGAGTGGACGCGATTAATGACAGCAACGGTGCGTCGCAGCGCCACCCGACTTGTGCCCTGTGCAAAAATCACCAAACGATAAGCACGCTCAAAGGGCACAAAAGATACTGTCCATGGCGACAATGTATGTGCGAGTTGTGCTACGGCACCAATAAAAAGAGGAAGATCAATGCGGAGCAAGTGGCACTGAGACGGGCACAA
>Es_Dsx1
ATGCCTTCCGCTATGAGCACGGCGCCCAAGAAGAAGCGGGACTTCTTCAACGGGTCTCAGGGGCTGGACTTCCGGGACTTCAGCAGCCCCAGGCCCCAGGAGGCGCCGGAGGAGCCGAAGGTCCCCTTTGGCGCTCTGGCCGTGGACGGAAGGCACGCGGGGGACCTCTACCTTCCCGCCCCCCCCATCGGGGCGGGCTTCCCCGCGTCGCCTGGGTTCGGGCACGCTCCGGCGGACTACTATGCCCCATGTCCCGACAGTCATAGCCCCCCCGGCAGCTTCCACCGGCTGGGGGAGCCGGAGTGCTCTCCGCCCAACCCGCAAGGCTTCCACCTCCAGAGTCGGGGCCTCGAATTTGGGGACTCCGACCCTCTCGATGAGGCCCCAACCCCCTTACTTCACGGCGCAGGGGCCGAGCGCCCCCTGTGGCCTGCCCCCCCCATGAACGTCCCTCCTGCCAGCAGCGGTGACGGCGACGGCGACGACGGGAAGAAGAAGGGGAAGAAGAGGAAGCAGAGGTGCCGCCTGTGTGCCAACCACAACCGCTACGTGGAGATAAAGGGCCACAAGTGGTACTGTCCCTTCAAGAGCCCCGAGCACTCGTGCAGCAAGTGTGAGATCACCCGCAAGCGGCAGTTCTTCATGGCGGAGCAGCAGAAGCTGACGCGGGAGCAG
>Es_Dsx2
ATGAGCACGGCGCCCAAGAAGAAGCGGGACTTCTTCAACGGGTCTCAGGGGCTGGACTTCCGGGACTTCAGCAGCCCCAGGCCCCAGGAGGCGCCGGAGGAGCCGAAGGTCCCCTTTGGCGCTCTGGCCGTGGACGGAAGGCACGCGGGGGACCTCTACCTTCCCGCCCCCCCCATCGGGGCGGGCTTCCCCGCGTCGCCTGGGTTCGGGCACGCTCCGGCGGACTACTATGCCCCATGTCCCGACAGTCATAGCCCCCCCGGCAGCTTCCACCGGCTGGGGGAGCCGGAGTGCTCTCCGCCCAACCCGCAAGGCTTCCACCTCCAGAGTCGGGGCCTCGAATTTGGGGACTCCGACCCTCTCGATGAGGCCCCAACCCCCTTACTTCACGGCGCAGGGGCCGAGCGCCCCCTGTGGCCTGCCCCCCCCATGAACGTCCCTCCTGCCAGCAGCGGTGACGGCGACGGCGACGACGGGAAGAAGAAGGGGAAGAAGAGGAAGCAGAGGAGGTGCCGCCTGTGTGCCAACCACAACCGCTACGTGGAGATAAAGGGCCACAAGTGGTACTGTCCCTTCAAGAGCCCCGAGCACTCGTGCAGCAAGTGTGAGATCACCCGCAAGCGGCAGTTCTTCATGGCGGAGCAGCAGAAGCTGACGCGGGAGCAG
>Pj_Dsx1
ATGACTTGGTTCATAATGGCTATGGCTCCAAAAAAGAAGTTTGATTTTTTCAACGGTGGACGAGGTGTGAACATGAAAGATTCATTCGCCGCGGGTTGCGAAGAAGACCTTGGAGCACAACCGGATAAAGAGATGTTTGTAGATTACTATTCCTTTGGAGATAGTAATCGCTTTGCAAGTCCTCCGATGTATGCCCCCCCATGCAGCCCTCCGCCTCCGCCACACTTCATCAGCGATTACCCCCTTAATCCCTCAGCAGGCAACCAGAGTCCGACCACCTACTGTGACCAGGCACAGCCGGATTTCCAAAGCTCAAATACTTTAGCTTCACACAACCCTGGGGACATTGGCAAACAGGGCACCGCCAATGCTGACGGGGTATGTTGGGGCAGCGCAAACGAGGAAGATGACATCAAGAAAAAGAAAAAAAGACAGCAACGGTGCCGACTGTGTGCAAATCACGGGATTTATGTTGAAGTTAAAGGTCACAAGTGGTACTGCCCGTATAGAGATCAACACAATTGTGAGAAGTGTGAAATTACGCGGAAGAGGCAATACTACATGGCCGAGCAACAGAAACTGACCAGGGAGCAG
>Pj_Dsx2
ATGGCGCTGGGCCCGAGGAAGAAGTTCGATTTCTTCAACAGAGGTCGAGGCTATGAATTCGAGAGTGATGCTGATGAGCCTTCCGAAGGTTTCTCCGGCCAAGAGCCTCTCCTGGAGGCACCAGGATATGAAACCGACCCGGCCCACAGCCTGGGTGAAGGACAGTGCCACGATCCTTCGAGTTACGCAGGAGGCTTCTCTCCCTACCACCCACAGAAGCACGCGACCTACGAGGTGTCTCAGCCAGGCCTTGAGCCCGAGTCGTCCTTCCAGTACTCGACTCCTCAATACCCGGGACCTTCAGGCTATTCGCTGCAGAGTCCGGAGGAGGGTCCCTATGCTGCCGCAGGAGGATCCCTCGACCATGCGGGTGGGGCACGGGCGTGGGCCGGCTCTGGGGATCAGGAAGGGGAAAAGAAGAAGGGGAAGCGCGCTCAGACCTGTCGCCTTTGTGCCAACCACGGGCTTGTGGTGGAGATGAAGGGCCACAAACTATATTGCAACTACCAGAAGCCTCACGATTGCGCCAAGTGTGAGATCACCCTGCAGCGACGCTACTATACGGCTGCTCAACAACGCATTACTAGAACTCAG
>Pc_Dsx
ATGGCGATGGGGCCGCGGAAGAAAGCGGACTTCTTCAACAGAGGTCGAGGATACGAATTCGAGAGTGATGCTGACGAGCCCGCAGAAGGGTTCTCCAGCCATGAACCTCTCCTGGAGGCGCCGGGCTATGACCCCGACCCGGCTCACAGCCTGGAGGGCGGTCAGTACCACGACTCCACGAGCTACGGAGGAGGCTTCTGTCCATACCAGCCGCAGAAGCACGCGACCTACGAAGTGTCTCAGCCAGGCCTTGATCCCGAGGCACCCTACCAGTATGCGACTCCGCAGTATCCGGGGCCCTCGGGCTACTCGCTGCCGTGTCAGGACGAAGGGTCTCACGCTGCCGCGGGGGGATCCCTGGACTCGGCGGGCGGGGCGCGGGCGTGGTGCGCGTCCGCAGAGCAAGAGGGGGAGAAGAAGAAGGGGAAGCGGGCGCCGACCTGCCGCCTTTGCGCCAACCACGGCCTTGTGGTGGAGATGAAGGGCCACAAACTCTACTGCAAGTACCAGAAGCCCCACGATTGCGCCAAGTGTGAGATCACCCTCCAGCGACGCTACTACACGGCTGCTCAG
>Sv_Dsx
ATGGCCATGGGTCCTAAAAAGAAATTCGACTTCTTCAACGGCGGGCGGGGGGTTGACCTGAGTGAGACGTACGGTGAGGAGGACCACTCCCACTCTGTGGCGGATCCCGAAGTGGCCCCAGATCCTTATGGCTACGGTGGCGACTGCGGCCGGTACCGCAGTTCCCCTATGGGTTACATGCCTCCCAGTAGCCCCAGGGTCCAGATGTACCCGGGGGAGTACCACCAGCCTACAATCACCGGGAGCCAGAGCCCCCCGGGCTACTGCGACCTGGGGCAAAACGGCTTCCACAACCCGCCAGTGTACACCCCTAGCAGCCCGACGGCCGTGTCAGGTGACATGCCCTCCTGGCCAGCACCCGAGGACGACGACGCCAGGAAGAAGAACAAGAGAAAACAACGGTGCCGAATGTGCGCCAACCACGGCGTGTATGTGGAGGTCAAAGGCCACAAGTGGGTGTGCCCGTACCGCTTGAAGCACAATTGCGAGAAATGCGAGATCACCAAGAAACGGCAGTACTACATGGCGGAACAG
>Cq_Dsx
ATGGCTATGGCGCCTAAGAAGAAATTCGATTTTTTCAATGGTGGTCGGGGAATTGTCCTGACCGACACAACTGATGTGGAAGAATCGTCTGTAGAGCAGCAGCCACCAGAGCCCAAGGTAGTGCAGGAGTCTTATGGTTATGGAGGCGACTATGGGCGCTACTCTGGTTCTTCCGAGGGCTACGTAACCCCCAGCTCTCCTGGGGGCTATATGCCTCCAGGGGGCTATGTCCCCCCCAGATCTCCAGGGGGCTATGTCGTCCCCAGATCTCCAGGGGGCTGTGTGTCCTCTAGATCTCCAGGGGAGTATGTGCCCCCTGACAGCCCGAATGTTCATCAGTACCACGGTGACTACCCCTGTCCCACCACCTCCGGCAGTCAAAGCCCCACCGGGTATGGCACTCTGGTCCAGGAAGGCTTCAGTCCGACAGACTTTGCGACGGCCACTACTTCCGACAGCCCTCCCTTACCATCTACTGCTGATGACGACGACGGGAGGAAGAAAGGCAAACGAAAACAACGGTGTCGTATGTGTGCCAACCATGGTATATACGTCGAGGTGAAGGGCCACAAGTGGTACTGCCCTTACCGAGAAAATCACAACTGTGAAAAGTGCGAAATCACGCGGAAACGGCAGTATTACATGGCAGAGCAACAGAAACTGACGCGTGAGCAG
>Fc_Dsx
ATGGCGATGGGGCCGCGGAAGAAAGCGGACTTCTTCAACAGAGGTCGAGGATACGAATTCGAGAGTGATGCTGACGAGCCCGCAGAAGGGTTCTCCAGCCATGAACCTCTCCTGGAGGCGCCGGGCTATGACCCCGACCCGGCTCACAGCCTGGAGGGCGGTCAGTACCACGACTCCACGAGCTACGGAGGAGGCTTCTGTCCATACCAGCCGCAGAAGCACGCGACCTACGAAGTGTCTCAGCCAGGCCTTGATCCCGAGGCACCCTACCAGTATGCGACCCCGCAGTACCCGGGGCCCTCGGGCTACTCGCTGCCGTGTCAGGACGAAGGGTCTCACGCTGCCGCGGGGGGATCCCTGGACTCGGCGGGCGGGGCGCGGGCGTGGTGCGCGTCCGCAGAGCAAGAGGGGGAGAAGAAGAAGGGGAAGCGGGCGCAGACCTGCCGCCTTTGCGCCAACCACGGCCTTGTGGTGGAGATGAAGGGCCACAAACTCTACTGCAAGTACCAGAAGCCCCACGATTGCGCCAAGTGTGAGATCACCCTCCAGCGACGCTACTACACGGCTGCTCAGCAACGCATCACCAGAACTCAG
>Sp_Dsx
ATGGCATCGGCGCCTAAGAAGAGAGATTTTTTTAATGGATCACAGAGACTAAACATAATGGAGACACAAGAAGAGGGTGTGGCTCCTGAGAGTGATTTAACCAGGAGAGGAAGAAATGGCTTCTCTTCCTCTCAGGAATTCCTTGGGGATTCTTCAACCAACTATCCCTTCCCTTCTTTCTCCAATAGACAAAGTTCTCCTGTGTACAACAGCCAGGATGGTTGCCCACCCATCACTTCACGTTGTAGTCTTCAAACGAATAGTGTCGAATATGATGACTCCAAAGGCACGTCATACGGGTCCAGCTCAGTTCCGGAACATATGTCTTGGGAAGGCTCCTCTCAGATGGCGCCCTTAGCGAAGGATGGTGGAAGTGACGGCAGGCAAAAGAAAGTGGAAAAGAGAAAGCAGAGGTGTCGACTGTGTGCCAATCACGGCAAGTACGTGGAGATTAAAGGCCATAAGTGGTACTGCAAGTACAGGAACTCACAGCACAACTGTTCCCTGTGTGAAATCACCCGCAAGAAGCAAATCTTTGCGGCGAAACATCATCAGATCACGCGGAGACAG
>Bm_Dsx
ATGGTGTCGATGGGCTCATGGAAACGCCGCGTGCCCGATGACTGCGAGGAGCGTTCCGAACCCGGCGCCTCCAGTTCGGGCGTTCCTCGTGCCCCTCCTAACTGTGCGCGCTGCCGCAATCACAGGCTCAAGATCGAGCTCAAGGGTCACAAGCGGTACTGCAAATATCAGCATTGCACTTGTGAAAAGTGCCGCCTTACCGCAGACAGGCAGCGGGTAATGGCAAAGCAAACGGCAATCAGACGGGCCCAG
>Dm_Dsx
ATGGTTTCGGAGGAGAACTGGAATAGCGACACGATGTCCGACTCGGACATGATCGACTCAAAGAACGACGTCTGTGGCGGAGCCTCCAGTTCCAGCGGCAGCTCGATTTCGCCGAGGACACCACCGAACTGCGCCCGCTGCCGCAATCATGGCCTAAAGATCACCCTAAAGGGACACAAGCGGTACTGCAAGTTCCGCTACTGCACGTGCGAGAAGTGCCGACTGACGGCGGACCGCCAGCGGGTGATGGCTCTGCAAACGGCCTTGAGGCGAGCCCAG
>Ha_Dsx
ATGGTGTCCGTGGGCGCGTGGAGGCGCCGCACGCCCGACGACTGCGAGGAGCGCTCGGAGCCGGGCGCGTCCAGCTCGGCGGTGCCGCGCGCGCCGCCCAACTGCGCGCGCTGCCGCAACCACCGGCTCAAGATCGAGCTGAAGGGCCACAAGCGCTACTGCAAGTACCGCAACTGCACCTGCGAGAAGTGCCGGCTGACGGCCGACCGGCAGCGCGTGATGGCGCTGCAGACGGCGCTGCGGCGCGCGCAG
>Pa_Dsx
ATGGTGTCCGTGGGCTCGTGGAGGCGCCGCACTCCCGACGAATGCGACGATCGCTCCGACCCCGGCGCTAGCAGCTCGGGGGTGCCTCGCGCGCCGCCCAACTGTGCGCGTTGCCGCAACCACCGCCTGAAGATCGAGCTGAAGGGCCACAAACGCTACTGCAAGTACCGGTACTGCACCTGTGAGAAGTGCCGCCTAACGGCTGACCGCCAGCGGGTCATGGCTCTACAGACCGCTTTGAGGCGTGCCCAG
>Cc_Dsx
ATGGTTTCTGAGGATAATTGGAATAGTGACACAATGTCCGATTCGGACATACACGATTCAAAGGCCGACGCATGTGGGGGTGCATCTAGTAGCAGCGGCAGTTCTATCTCACCTCGCACACCTCCGAATTGCGCTAGGTGCCGTAATCATGGACTCAAGATCACACTAAAAGGACACAAACGCTATTGCAAATTCCGTTATTGTACATGCGAAAAATGTCGCTTAACAGCCGATCGTCAACGCGTAATGGCACTTCAGACCGCATTGAGGCGTGCGCAG
>Ol_Dsx
ATGGAGAACGGAGACGACTCCGCTTCTGCTCGATTGGAAAAGAGCTCGTCCTCCTCCACAAATGGCACACTCAACCCCCGCAAACCACCGAATTGCGCGCGTTGTCGCAACCATCAGCTAAAGATCGCTGTGAAAGGGCACAAGAGATACTGTAGGTATCGTTATTGCAAGTGCGACAGCTGTAAGCTGACAGCGGATCGGCAACGAGTGATGGCGAGACAAACTGCGCTGAGAAGAGCCCTG
>Ms_Dsx
ATGTGCGTTCGGTTTCCGCGCGCCGATTTCGCCGCGAACACGGCCGAATACGAACCACCAGCCATGGTGTCCGTGGGCGCGTGGAGACGCCACGTGCCCGACGACTGCGAAGAACGCTCAGAGCCTGGCGCTTCCAGCTCGGGTGTGCCGCGTGCGCCTCCCAACTGTGCCCGTTGTCGTAACCACCGGCTCAAGATCGAGCTGAAGGGTCACAAACGCTATTGCAAATACCGCTACTGCACTTGCGAGAAGTGCCGCCTCACCGCCGACCGGCAGCGCGTCATGGCAATGCAGACCGCAATGAGACGAGCCCAG
>Td_Dsx
ATGTCCGACTCGCAAGAGTACGAAGCCAAAATGGATTTGAACGCGTCCAGTACGTCGACGAATCCCCGAACGCCGCCAAATTGTGCCAGGTGTAGGAATCATCGTCTAAAGATCGCCTTGAAAGGACATAAACGGTACTGTAAGTACAGACATTGTAAGTGCGAGAAATGCCGCCTAACGTCGGAACGTCAAAGAGTTATGGCCATGCAAACGGCTTTGCGAAGGGCTCAA
>Pc_Dsx
ATGTCCGACACCGATAGTGAATCAGAGACCTTACGTGAAGAATCAGCAGCCAGTAGTAGTAGTACACTATCGTCCCGTACAGCTCCTAATTGCGCACGTTGTCGTAATCATGGCCTGAAAATCGAATTAAAAGGACACAGACGGTATTGCAAATATCGCTCTTGCGGTTGCGGTAAGTGTTCTTTGACAGCCGCAAGACAGAGAATTATGGCTTCTCAAACAGCATTAAGACGGGCGCAA
>Ar_Dsx
ATGGATCAAAACGACAACATTTTAGCGGGTCAAATGGATTCCAACGCTTCGTCGTCGAACGCAGCGCTGAGTCCACGTACACCACCGAATTGTGCGCGTTGTAGAAATCATAGACTAAAAATAGCACTCAAGGGACACAAGAGATACTGCAAATACCGTAGCTGTAATTGCGAGAAGTGTAGGTTGACCGCGGAACGGCAAAGAGTTATGGCGCTGCAAACTGCACTCAGAAGGGCGCAG
