# Supplementary material for: Analyses of the Dmrt family in a decapod crab, Eriocheir sinensis uncover new facets on the evolution of DM domain genes
Source: Front Physiol. 2023 May 26;14:1201846. doi: 10.3389/fphys.2023.1201846 (PMC10252143; doi:10.3389/fphys.2023.1201846)
Supplement: Supplementary file 1 [file DataSheet1.ZIP › Nucleotide sequences used for selection analysis of iDmrt1.fasta]

>Es_iDmrt1a
ATGCGCGCTATGATGGAAGCAGAACTGAACGGAGGAAGCAGCAGCAGTGGAGGTGAAGGGGAGAGGAGCAAGCGGCGCCAGCACTGCACGTTCTGCAAGAACCATGGCCAGCGCTCCAGGAAGACCAACCACAGGTGTAAATTTGAAAACTGTGACTGTTTACTATGCAAACTGACCCGCCTGAGCCGCCTCATCATGCGTCACCAGCAGCGCGAGGCAGGTGCTACT
>Es_iDmrt1b
ATGACCTTCAGGGCCACGCGTTGCGAGGGTCGGCAAGGCATTATAACAGGCTTCAGGCTGTTGCTCCCGGCAAGCCTCGTGCACTCTCACGCCGGCCAGTCACCCACCAGTATTTACAGACGGTGGCAGCAGTTTAGCGATACGGCCATGAAGTCTCCGCGCTGCTGCACCATCTGCAAGAACCACGGCCAGAAGGCCTCCATTACCAGCCACGTGTGCCCCTTCACCGACTGCAGATGCTCTCTGTGTCAGCTGACCCGCCTGTCCCGGAGGGTCATGTGCCAACAGCAGCGCCTCTGGAGACACAAG
>Es_iDMY
ATGAGGCGAATGTCGCATCCCGTGAGACTGCTGAACCCCTCCTCCTCCTCCTGCTCCTCCTCTCCCTCCTCCTCCTCCCCGCCCCTGATCATGGAGTCTGTGGCTGGGTCTGGCAAGTCCGTGGATATGGGGAGGGAAGTTCAGTATATTCAAAATTCTGGGGTCGAGAACAACCCGGAGGCCTCCAAGAAGGTCCGAAGGAAACCATGTTGTGGCTTCTGCAGGAACCACCATCGAAGGGTTCCAGTCATCAACCATCAGTGTCCCCACGCCTCCTGCAACTGTGCCTTCTGTGAGCTTACCAGGCGGCGGAGAAAAATTATGCGGCATCAACAGCGATGGTGGAGGTTTAAG
>Pt_iDmrt1
ATGAGGACACGCGCAGGAACCGAAGATAAAGCAGACGCTGCCAAGCAAAAGCCGAGGAGACAGCCATGTTGTGGCTCCTGCAGAAACCACAACCTGGAGGTGCCAGTCATCAACCATCAATGCCAGTATGCGGAGTGCACCTGTGTGTTCTGCGAGCTTACCAGGCGACGCAGGAGGATCATGCGACACCAGCAGCGCCTGTGGAGGTTTAAG
>Sv_iDmrt1
ATGATGAACATCGAGTATGTCGGGCAGGAGGGGGATCGCAGCAAGCGGCGGCAGCACTGCACCTACTGCAAGAACCACGGCCAGCATTCGCGCAAGACCAACCACAAGTGCCAGTACGAGTCGTGCAGCTGCCTCCTGTGCCAGCTGACCCGCCTCAGCCGCCTTATCATGCGCCACCAGCAGCGCCTGTGGCGCCACCTG
>Sv_iDMY
ATGAGCATTGAGTATGACAGGCAGGAGGGGGAGAGGAACAAGCGGCAACAACACTGCACCTTCTGCAAGAACCACGGAAAAAACCTGCGCAAGAGCAACCACAAGTGCCAGCACGAGGAGTGTGAGTGCCTGTTGTGCCAGCTGACCCGCGTCAGCCGCCTAGTGATGCGCCACCAGCAGCGGCTCTGGCGCCACCTG
>Mr_iDmrt1a
ATGGAGTGCGGGGGCTACGAGAGCGAGGGCAAGGGCAAGAGGAAGCAGCACTGCACCTACTGCAAGAACCACGGGAAGAAGAGTCGCAAGACCAACCACAAGTGCGAGCACGAGGAGTGCGAGTGCCTCCTCTGCAAGCTGACCAGACTCTCCAGGCTGATCATGAGGCACCAGCAGAGGCTCTGGAGGCACCTT
>Mr_iDmrt1b
ATGGCCAACGGGACCGGCAGCACAAAACAACAGAAATGCGACATGTGCAGGAACCACGGCGAAATAACGAGCAAGAGAGCGCACAAGAACGCCTGTCCCTATCAGAGCTGCACATGCGCACTCTGCAACCTGACAAGAAAACGACGGGACATCATGAGGCACCAACAGAGAGTTAGAAGGTCTCAA
>Mr_iDmrt1c
ATGGAAGAAGAGCACAGCGGAAGCAAAAGGAAGCCGCCATCCTGTTCCCGATGCAGCAATCACGGGAAGGACGCCCCCCTGACGCACCACAAGTGCCCTTACGAAGAATGCGACTGCCTCCTGTGCAAGCTGACGTGGGCCAGGAAGATCGTCATGCGCAAGCAACAGCAGCTGTGGCGCCACCGG
>Mr_iDmrt1d
ATGGCTACGGGGGAGAGCGTGGAAGGTGACACATTGATCGCAAAGGCCGGAGGCAACGGTAAATCTCGCCGAGGAAAGCTCAACTGTCAAAAAAACAATTGCCCTTCTGTGGGCAAAGGAGAAAGAGTTGACGGAGTAGGGGTAGAGGGAGTCGGGGCTGCAGTTGGGAAAGGAGGAGGTGGCGAAGGTGGCGGAGGAGCCACAACCAAAAGCAAGCGCCCTCAATACTGCACAATCTGCAAGAATCACAACCAGCAGGTTTTGAAAAAGCGACACAAGTGTCCATACAGTGACTGCCAGTGCCCTTTGTGCCAACTATCAAGACGCGTCCAGTGCATCATGTGCCATCAGCAGAGGCTCTGGAGGTTCAGA
